# Supplementary material for: Communication and Therapy Planning for Patients of Reproductive Age Under Immunomodulatory Treatments for Psoriasis or Psoriatic Arthritis—Survey of the German National Psoriasis Registry PsoBest
Source: Healthcare (Basel). 2025 Apr 28;13(9):1017. doi: 10.3390/healthcare13091017 (PMC12071467; doi:10.3390/healthcare13091017)
Supplement: Supplementary file 1 [file healthcare-13-01017-s001.zip]

Archive with 1 entries (1 files):
- healthcare-3489872-supplementary.pdf
